# Supplementary material for: Benefits of Table Tennis for Children and Adolescents: A Narrative Review
Source: Children (Basel). 2024 Aug 10;11(8):963. doi: 10.3390/children11080963 (PMC11353217; doi:10.3390/children11080963)
Supplement: Supplementary file 1 [file children-11-00963-s001.zip]

Archive with 1 entries (1 files):
- children-3129580-supplementary.pdf
